# Supplementary material for: Cell-Type-Specific Profiling of the Arabidopsis thaliana Membrane Protein-Encoding Genes
Source: Membranes (Basel). 2022 Sep 10;12(9):874. doi: 10.3390/membranes12090874 (PMC9506093; doi:10.3390/membranes12090874)
Supplement: Supplementary file 1 [file membranes-12-00874-s001.zip]

Archive with 1 entries (1 files):
- membranes-1909363-supplementary.pdf
